# Supplementary material for: The ENDORSE Feasibility Study: Exploring the Use of M-Health, Artificial Intelligence and Serious Games for the Management of Childhood Obesity
Source: Nutrients. 2023 Mar 17;15(6):1451. doi: 10.3390/nu15061451 (PMC10057317; doi:10.3390/nu15061451)
Supplement: Supplementary file 1 [file nutrients-15-01451-s001.zip]

Archive with 3 entries (3 files):
- Educational material.pdf
- Health behaviors questionnaire.pdf
- Post intervention feasibility questionnaire.pdf
